# Supplementary material for: Correction: Extracellular vesicles from diverse fungal pathogens induce species-specific and endocytosis-dependent immunomodulation
Source: PLoS Pathog. 2026 Mar 9;22(3):e1014029. doi: 10.1371/journal.ppat.1014029 (PMC12970905; doi:10.1371/journal.ppat.1014029)
Supplement: S1 File — (XLSX) [file ppat.1014029.s001.xlsx]

## Sheet: Figure 1a
Condition	Data point	Data point	Data point	st. dev
PBS	0.52	0.4	0.006	0.268897
Ca EVs	42.9	80.9	43.8	21.6842
Sc EVs	55	53	53	1.1547
Cn EVs	10	1.57	9.9	4.83845
Af EVs	3.54	4.38	4.3	0.463609

## Sheet: Figure 1b
Condition	Data Point	Data Point	St. Dev.
DMSO PBS	0	0	0
DMSO Sc EVs	99.3	99.6	0.212132
DMSO Ca EVs	97.2	94	2.26274
Dynasore PBS	0.55	0.34	0.148492
Dynasore Sc EVs	6.2	14.9	6.15183
Dynasore Ca EVs	13.9	16.5	1.83848

## Sheet: Figure 1c
Condition	data point	data point	St. Dev.
WT mac + PBS	1018.74	968.91	35.2351
WT mac + cGAMP	1152.89	1213.94	43.1689
WT mac + Ca EVs	1370.68	1328.14	30.0803
WT mac + Sc EVs	3284.29	2519.81	540.569
WT mac + Cn EVs	1536.19	1519.2	12.0137
WT mac + Af EVs	1089.94	1063.94	18.3848
sting mac + PBS	61.34	64.39	2.15668
sting mac + cGAMP	246.49	226.3	14.2765
sting mac + Ca EVs	90.23	86.15	2.885
sting mac + Sc EVs	213.24	231.8	13.1239
sting mac + Cn EVs	95.22	90.51	3.33047
sting mac + Af EVs	65.96	64.11	1.30815

## Sheet: Figure 1d
Conditions	data point	data point	data point	Std Dev
no PMN	-18513.8	-22067.9	1556.37	12738.1
PBS + PMN	8803.95	-6736.53	-2067.42	7973.85
cGAMP + PMN	24205	33543.3	31243.6	4865.38
Ca EVs + PMN	33543.3	29710.4	39048.6	4694.01
Sc EVs + PMN	33334.2	25738.2	38003.3	6190.5
Cn EVs + PMN	39954.6	40303	39327.4	494.41
Af EVs + PMN	29780.1	36121.7	29710.4	3681.62
fMLP + PMN	131176	108109	82185.7	24509.3

## Sheet: Figure 2b
Condition viperin/actin	data point	data point	data point	St. Dev	Condition p-IRF3/IRF3	data point	data point	data point	St. Dev.	Condition p-TBK1/TBK1	data point	data point	data point	St. Dev.
WT mac + PBS	0	0.0542767	0.121575	0.0609037	WT mac + PBS	0.0356473	0	0.0386693	0.0215065	WT mac + PBS	0.0659673	0.040868	0	0.0332963
WT mac + cGAMP	0.646448	1.65626	1.81298	0.633126	WT mac + cGAMP	0.344474	0.928738	0.816332	0.310013	WT mac + cGAMP	0.969672	0.35439	1.1201	0.40569
WT mac + Ca EVs	1.52848	0.861149	0.665208	0.452578	WT mac + Ca EVs	0.742412	0.74661	0.209794	0.308726	WT mac + Ca EVs	0.916377	0.74814	0.23913	0.352624
WT mac + Sc EVs	1.06537	0.396638	0.612175	0.341332	WT mac + Sc EVs	0.602317	0.274413	0.411633	0.164677	WT mac + Sc EVs	0.775964	0.639398	0.234682	0.281493
WT mac + Cn EVs	0.267638	0.376217	0.31296	0.0545361	WT mac + Cn EVs	0.547833	0.286691	0.257092	0.160001	WT mac + Cn EVs	0.600287	0.369915	0.192494	0.204469
WT mac + Af EVs	0	0.0832921	0.161134	0.0805824	WT mac + Af EVs	0.0700364	0.174776	0.122519	0.0523696	WT mac + Af EVs	0.0688126	0.0635472	0	0.0382996

## Sheet: Figure 3b
Condition	% nuclear	% non nuclear
PBS	96.0784	3.92157
Ca EVs	60	40
Sc EVs	53.0611	46.938
Cn EVs	61.486	38.5135
Af EVs	84.0909	15.9091

## Sheet: Figure 4a
Condition	Data point	Data point	Data point	Data point	Data point	Data point	Data point	Data point	st. dev.
Ca EVs	2560000000000	139000000000	1180000000000	149000000000	438000000000	703000000000	994000000000		8.40191e+11
Sc EVs	29600000000	440000000000	179000000000	118000000000	136000000000	181000000000	406000000000	417000000000	1.5858e+11
Cn EVs	118000000000	661000000000	513000000000	799000000000	916000000000	2010000000000			6.38204e+11
Af EVs	22000000000	217000000000	3060000000000	284000000000	268000000000				1.28429e+12

## Sheet: Figure 4c
median									mode
Condition	data point	data point	data point	data point	data point	data point	data point	st. dev.	Condition	data point	data point	data point	data point	data point	data point	data point	st. dev.
Ca EVs	154.6	149.5	121.9	84.8	166.2	196.8		38.4716	Ca EVs	123.6	78.5	66.3	125.5	156.4	106.4		33.1399
Sc EVs	178.9	180.1	150.1	165.1	126.7	139.4	148.9	20.0257	Sc EVs	116.6	133.4	158.6	124.3	104.1	126.1	131	16.7952
Cn EVs	218.9	188.9	137.3	175	144	257.4		45.6956	Cn EVs	132.8	148.9	110.1	149.9	123.2	135.7		15.2648
Af EVs	198.4	185.8	191.1	125.3	114.3			39.861	Af EVs	118.7	151.8	123.2	98.7				21.8969

## Sheet: Figure 4e
condition	data point	data point	data point	data point	st. dev
Ca EVs	234.5	61.5	46		104.643
Sc EVs	360	3950	1020		1910.87
Cn EVs	219	75	2.24		110.314
Af EVs	92.5	47.4	71	4.94	37.5131

## Sheet: Figure 5c
Condition	data point	data point	st. dev.
PBS	0.31	0.43	0.0848528
Cn EVs	13.5	11.6	1.3435
cap59 EVs	34.4	38.1	2.6163

[truncated: 4 more sheets: Figure 5d, Figure S5a, Figure S5b, Figure S5c]
